# Supplementary material for: Determination of Phenolic Acids Using Ultra-High-Performance Liquid Chromatography Coupled with Triple Quadrupole (UHPLC-QqQ) in Fruiting Bodies of Sanghuangporus baumii (Pilát) L.W. Zhou and Y.C. Dai
Source: Plants (Basel). 2023 Oct 13;12(20):3565. doi: 10.3390/plants12203565 (PMC10609702; doi:10.3390/plants12203565)
Supplement: Supplementary file 1 [file plants-12-03565-s001.zip]

Archive with 3 entries (3 files):
- Figure S1.jpg
- Figure S2.jpg
- Supplementary materials.pdf
